# Supplementary material for: Chitosan/Polyvinyl Alcohol/Tea Tree Essential Oil Composite Films for Biomedical Applications
Source: Polymers (Basel). 2021 Oct 29;13(21):3753. doi: 10.3390/polym13213753 (PMC8586949; doi:10.3390/polym13213753)
Supplement: Supplementary file 1 [file polymers-13-03753-s001.zip]

Archive with 1 entries (1 files):
- polymers-supplementary-1397067.pdf
